# Supplementary material for: The effect of socioeconomic status on postpartum depression: a parallel mediation model
Source: BMC Psychol. 2025 May 6;13:476. doi: 10.1186/s40359-025-02756-3 (PMC12057081; doi:10.1186/s40359-025-02756-3)
Supplement: Supplementary file 1 — Supplementary Material 1 [file 40359_2025_2756_MOESM1_ESM.xls]

## Sheet: data_SES_need
NO	age	edu_level	residence	work	SES	SoLMN	healthcare	Ma_leave	Soc_support	BDI	BDI_G
1	34	4	3	2	-1.62389	1.16667	3.5	-0.723006	3.5	51	2
2	32	4	1	1	-4.54778	1.16667	3.25	-1.64369	2.75	37	2
3	30	4	4	3	2.67586	3.16667	3.66667	-0.144994	4.25	31	2
4	31	4	2	3	1.17294	3	4.08333	0.16701	4.83333	2	1
5	31	4	3	3	-0.521119	3.33333	4.5	1.94704	4.25	3	1
6	30	4	3	3	0.517042	4.33333	3.91667	1.65037	4.58333	8	1
7	36	4	4	1	-0.739497	3.66667	3.5	0.197675	3.16667	1	1
8	38	4	3	3	1.82883	3.5	3	0.463682	3	0	1
9	31	5	4	1	-3.84936	4	3.66667	0.197675	4.58333	5	1
10	29	4	3	1	-2.43355	2.66667	3.16667	-0.723006	3.75	17	1
11	40	4	4	3	1.82883	3.33333	3.25	1.05703	3.16667	10	1
12	36	5	4	3	1.21546	3	4.33333	0.775687	4.33333	8	1
13	31	4	3	2	0.490344	1.83333	3.33333	2.55572	2.66667	11	1
14	30	4	4	2	-1.47734	3.5	3.5	0.494347	4	6	1
15	37	4	4	3	-0.521119	3.33333	3.91667	-0.426334	2.66667	19	1
16	31	4	4	3	0.325908	3	3.66667	-0.723006	3.5	9	1
17	30	4	4	3	0.134774	3	3	1.36903	3.25	12	1
18	30	5	4	4	3.82115	2.33333	3.33333	0.745022	3	17	1
19	30	4	2	2	0.726062	2.16667	3.91667	-0.160326	4.08333	15	1
20	26	4	4	5	4.12353	4.66667	3.75	3.1644	5	4	1
21	31	3	3	1	-1.31085	3.16667	2.41667	-3.15771	1.41667	26	2
22	28	4	4	3	1.68228	3.33333	3.08333	0.760354	2.16667	24	2
23	33	4	3	2	-1.89751	1	1.83333	-3.45438	1	49	2
24	33	4	3	3	3.14062	3.5	3.66667	-0.426334	3.16667	12	1
25	29	4	3	2	-2.27978	4.5	4.25	0.197675	4.83333	5	1
26	32	4	3	2	-3.59157	2.66667	3.75	0.463682	3.91667	13	1
27	36	4	4	3	0.134774	4.16667	4.25	0.182343	4.83333	7	1
28	38	4	4	3	-0.521119	3.66667	3.75	1.68104	2.5	13	1
29	31	2	3	2	1.34148	3.16667	4.5	0.197675	2.08333	6	1
30	41	5	4	4	2.97412	2.5	3.25	1.07236	2.75	6	1
31	35	4	3	3	3.14062	4.16667	4.66667	1.3537	3.66667	15	1
32	29	5	4	3	0.323853	3	4	0.463682	4.83333	4	1
33	29	5	4	2	2.37348	3.66667	4.75	-1.01968	5	9	1
34	35	5	4	3	2.6738	3	3.41667	1.36903	2.75	14	1
35	31	4	4	1	-3.00028	2.83333	4	0.197675	4.83333	4	1
36	31	4	4	3	2.9049	4.16667	3.41667	2.55572	3.58333	9	1
37	31	4	4	3	0.790667	2.66667	3.83333	2.25905	3.66667	9	1
38	32	5	4	4	2.97412	3.16667	3.75	3.1644	4.66667	11	1
39	38	5	4	3	2.29153	3.5	3.58333	1.94704	3.16667	17	1
40	40	6	4	3	3.98353	3.66667	4	1.33837	3.83333	11	1
41	33	5	4	3	0.833196	2	4.08333	1.05703	4.75	5	1
42	42	6	4	5	7.39889	4	2.83333	0.433018	4.25	12	1
43	39	4	4	1	-4.69433	2.83333	5	0.197675	4	5	1
44	39	6	4	4	6.44267	3.16667	2.91667	1.33837	3.08333	12	1
45	32	6	4	3	5.67759	3	4	1.3537	4.91667	1	1
46	33	5	4	3	5.44392	2.83333	3.08333	2.55572	2.41667	15	1
47	31	5	4	1	-0.932687	2.83333	3.08333	2.27438	4.33333	8	1
48	41	6	4	5	8.20133	4	4.08333	-0.472331	1.91667	12	1
49	28	4	4	3	4.64354	3.5	3.16667	1.33837	3.91667	4	1
50	44	4	4	3	4.59895	3.16667	3.08333	1.96238	3.08333	18	1
51	29	5	4	3	4.83261	3.5	3.5	3.1644	3.08333	5	1
52	41	5	4	5	5.89802	3.5	3.16667	1.07236	2.41667	21	1
53	38	4	4	3	3.14062	2.83333	3.5	0.745022	5	7	1
54	34	5	4	4	6.78241	4.66667	4.66667	1.33837	4.58333	5	1
55	37	6	4	5	7.39889	3.5	3	1.04169	3.83333	17	1
56	35	5	4	4	5.5977	3.5	4.66667	1.04169	4.66667	4	1
57	40	6	4	5	7.39889	4.16667	4.33333	1.33837	4.75	3	1
58	36	5	4	4	7.05603	4.33333	3.58333	-1.94036	5	2	1
59	35	6	4	3	3.13651	4	3.83333	2.25905	3.25	8	1
60	42	6	4	5	5.89597	3	3.91667	0.433018	4.08333	7	1
61	32	4	4	3	3.14062	4	3.75	0.151678	4.16667	4	1
62	41	6	4	5	9.09294	3.16667	2.66667	0.44835	2.08333	25	2
63	38	6	4	5	5.43121	3.16667	3.41667	2.25905	3.33333	16	1
64	38	6	4	5	3.8837	3.66667	3.5	0.121013	4.08333	7	1
65	33	6	4	5	6.74299	4	3	1.33837	2.83333	12	1
66	36	6	4	3	5.67759	4.16667	3.83333	0.44835	5	5	1
67	36	5	4	3	6.33554	3.66667	3.58333	1.96238	4.5	10	1
68	32	5	4	3	1.21546	3.33333	2.41667	0.44835	2.16667	18	1
69	38	6	4	5	8.85722	4.66667	3.5	1.94704	3.16667	9	1
70	34	6	4	4	6.6338	3.16667	4	1.04169	4	7	1
71	36	4	4	1	-1.68849	2.16667	3.83333	-0.144994	2.75	6	1
72	28	5	4	3	5.02375	3.83333	2.83333	1.94704	2.33333	35	2
73	30	5	4	3	2.29153	3.33333	3.5	1.94704	3.58333	10	1
74	41	5	4	3	3.13856	3.5	3.83333	1.68104	4.33333	5	1
75	33	5	4	2	5.33473	3.66667	4.33333	1.33837	4.25	11	1
76	32	5	4	3	6.29095	3.83333	4.08333	-0.129662	4.5	8	1
77	34	4	4	3	3.14062	3.66667	3.91667	0.745022	3.08333	19	1
78	35	6	4	4	7.2897	3	2.83333	2.55572	3.08333	19	1
79	30	4	4	1	-5.35023	2.5	3.58333	0.197675	3.16667	0	1
80	41	5	4	4	7.90306	4.16667	3.66667	1.94704	5	5	1
81	32	5	4	4	8.0942	4.66667	3.83333	0.745022	3.33333	8	1
82	38	5	4	3	3.32969	3.16667	2.91667	0.760354	3.25	6	1
83	42	5	4	3	6.33554	4.16667	2.5	1.04169	1.25	9	1
84	33	5	3	4	4.28591	3	4.33333	1.33837	4.25	4	1
85	32	6	4	5	8.20133	3.5	3.25	1.33837	2.58333	25	2
86	32	4	4	4	3.63207	4.83333	3.83333	1.3537	3.58333	5	1
87	31	4	4	2	3.03143	2.83333	4.33333	1.33837	4.25	9	1
88	30	5	4	3	5.67964	3.83333	4	2.27438	4.16667	28	2
89	28	5	4	3	2.01791	2.83333	3.16667	0.745022	4.5	17	1
90	30	4	4	4	5.55517	3.33333	4	1.94704	2.83333	10	1
91	29	4	3	3	1.82883	4	3.25	2.86772	3.75	8	1
92	27	4	2	2	-1.05048	3.66667	3.33333	1.33837	3.25	6	1
93	30	5	4	3	2.29153	4	3.41667	2.57105	3.66667	4	1
94	33	4	4	3	-1.97946	3.5	3.91667	0.151678	4	3	1
95	34	4	4	4	0.670816	1.5	3.33333	0.16701	3.75	19	1
96	35	4	3	4	6.44678	4.5	4.41667	1.94704	4.75	7	1
97	31	5	4	1	3.57608	4.33333	4.41667	1.68104	4.16667	8	1
98	33	4	4	1	-4.69433	3	2.91667	-3.45438	1.91667	46	2
99	33	4	4	3	0.981801	2.66667	2.91667	2.55572	2.66667	36	2
100	37	5	3	5	8.24797	2.83333	4.33333	3.1644	2.16667	22	1
101	42	4	4	5	3.35899	3.66667	2.91667	2.55572	2.41667	19	1
102	30	5	4	3	-1.13448	4	4.08333	2.55572	4.41667	8	1
103	27	4	3	3	-1.17701	2.66667	4	-0.426334	3.25	11	1
104	30	4	1	1	-4.31206	2.5	3.75	0.197675	3.83333	14	1
105	31	5	4	3	5.67964	4.83333	4.08333	1.94704	3.16667	7	1
106	31	4	4	2	-0.585724	2	3.5	1.33837	2.16667	25	2
107	30	4	3	2	-2.27978	3.16667	3.41667	-0.144994	3.91667	11	1
108	33	4	4	1	4.38057	4.33333	3.5	2.57105	3.41667	23	2
109	45	5	4	4	5.5977	4.83333	3.16667	1.04169	3.91667	6	1
110	39	4	2	4	2.78505	2.16667	3.41667	3.1644	2.08333	23	2
111	31	4	2	1	0.19002	3.5	3.66667	0.494347	2.75	15	1
112	30	4	4	3	-1.17701	3.66667	3.91667	0.16701	3.91667	8	1
113	37	4	4	3	2.29359	3.83333	3.41667	-0.411001	3.33333	9	1
114	30	4	3	3	1.82883	3.83333	3.08333	2.55572	3.33333	18	1
115	31	5	4	3	1.36201	3.83333	4.08333	0.479015	4.66667	6	1
116	30	4	3	2	-1.47734	2.33333	4.33333	-3.45438	4.66667	10	1
117	30	4	3	3	0.134774	3.66667	4	1.3537	4.16667	0	1
118	36	4	4	1	3.57813	4.5	3.25	0.197675	3.5	5	1
119	31	5	4	3	1.17088	3	2.83333	-0.426334	2.58333	23	2
120	27	4	4	1	-0.650329	2	2.91667	2.86772	1.66667	21	1
121	35	4	4	4	4.09683	4	3.75	1.94704	4.33333	0	1
122	33	4	4	3	-0.476535	2.5	3	1.04169	3	9	1
123	25	4	4	2	-0.120965	2.33333	3.08333	1.04169	2.5	12	1
124	35	5	4	3	5.63506	4.66667	3.41667	1.33837	3	22	1
125	36	4	4	3	1.44656	3	2.83333	2.25905	1.41667	22	1
126	36	4	4	3	4.59895	4.33333	3.5	1.07236	3	17	1
127	30	4	4	2	4.025	4.16667	3.08333	-0.114329	2.83333	14	1
128	31	4	4	3	0.134774	3.83333	3.66667	0.463682	3.91667	10	1
129	36	4	4	4	2.54933	3.33333	3.16667	-0.114329	2.91667	26	2
130	29	4	4	3	-2.63535	4	3	1.08769	2.91667	22	1
131	33	4	4	3	0.981801	3.66667	3.33333	1.08769	4.25	14	1
132	32	4	4	3	-1.17701	2.16667	3.5	1.08769	2.75	10	1
133	31	5	4	4	1.93596	3.33333	3.25	0.479015	4.16667	8	1
134	29	4	4	3	0.134774	3.33333	3.91667	1.96238	3.75	17	1
135	32	3	3	1	-4.08097	2.33333	2.75	-3.45438	2	21	1
136	33	4	4	3	0.517042	3.66667	3.5	-0.411001	2.16667	22	1
137	30	4	3	2	-2.27978	2.33333	2.75	-3.45438	2.75	5	1
138	30	4	4	3	1.82883	2.83333	3.25	0.791019	3.58333	29	2
139	28	4	4	3	-0.476535	2.5	3.08333	1.04169	3.08333	11	1
140	28	4	3	2	0.872612	3.83333	2.41667	-0.738338	2.25	26	2
141	27	5	4	3	0.368437	2.33333	3.41667	1.04169	2	23	2
142	24	4	2	3	1.82883	3	2.16667	-0.144994	2.58333	0	1
143	36	4	4	2	0.0255848	2.83333	3.66667	0.197675	3	5	1
144	26	4	4	2	0.726062	2.33333	3.83333	1.3537	3.58333	4	1
145	29	6	4	4	8.09214	3	4.66667	-1.06567	3.41667	24	2
146	28	4	3	2	-1.62389	3.16667	3.83333	0.16701	3.66667	14	1
147	40	4	3	4	4.09683	3.5	3.75	0.463682	4.08333	6	1
148	40	5	3	5	3.54807	3.5	4.16667	1.05703	4.08333	0	1
149	31	4	3	3	0.134774	4.16667	2.66667	-0.129662	1.5	7	1
150	30	4	4	3	1.68228	3	3	0.745022	3	2	1
151	28	4	4	2	0.070169	2.33333	3.25	1.3537	3.33333	2	1
152	34	4	3	3	2.94948	2.83333	4.16667	0.182343	3	10	1
153	36	4	3	3	0.134774	4	3.33333	0.463682	3.41667	23	2
154	39	4	4	5	1.39131	1.83333	3.41667	-0.441666	2.33333	19	1
155	30	4	3	2	3.68732	4.5	4.16667	-0.129662	3.75	9	1
156	35	4	3	3	0.981801	3	3.66667	-0.753671	3.16667	7	1
157	37	4	3	3	0.134774	2.83333	4	-0.129662	4.08333	7	1
158	38	3	3	3	-0.710199	3.16667	3.75	0.479015	4.5	13	1
159	26	4	4	3	1.82883	4.33333	3.08333	2.25905	3.58333	13	1
160	28	4	3	2	-1.43275	2.66667	2.83333	-3.45438	2.16667	21	1
161	28	4	4	1	-1.39539	4.33333	3.41667	1.07236	3	16	1
162	37	4	4	2	-0.165549	2.5	1.66667	1.07236	3	41	2
163	22	2	1	1	-4.54367	4.16667	4.08333	-3.15771	4.08333	3	1
164	40	4	4	3	-0.521119	3.66667	4.75	-0.769003	4.58333	7	1
165	21	2	1	1	-3.08534	2.5	2.41667	0.197675	1.66667	30	2
166	28	4	4	3	0.981801	3	3	-3.45438	3	23	2
167	32	4	4	5	2.19376	3.33333	3.75	-1.34701	4.33333	14	1
168	40	4	3	3	-1.32356	2.83333	3.33333	-0.456998	3.16667	14	1
169	29	4	3	3	0.134774	3.66667	4.25	-0.129662	4.91667	13	1
170	32	4	3	3	0.981801	3.66667	4	-0.129662	4.66667	5	1
171	42	4	3	3	2.48472	3.66667	3.16667	0.745022	3.25	5	1
172	36	5	4	4	5.5977	3.5	3.16667	2.86772	3.41667	12	1
173	29	4	2	2	-1.47734	3	3.08333	-0.723006	4.33333	2	1
174	23	5	1	3	3.98559	4.66667	5	-1.94036	3.91667	0	1
175	43	4	3	4	3.44094	4.16667	4.08333	-0.472331	3.75	6	1
176	34	4	2	3	-1.17701	3.66667	4.33333	1.94704	2.41667	9	1
177	35	4	4	1	-3.04486	1.83333	3.5	-2.84571	1.5	48	2
178	29	4	4	3	0.790667	3.16667	3.41667	-0.723006	2.91667	41	2
179	32	5	4	3	1.63564	3.33333	4	1.07236	4.16667	5	1
180	28	4	3	3	1.59311	3.5	3.16667	1.07236	3.75	3	1
181	27	4	4	2	-2.27978	2.33333	2.83333	-3.45438	2.08333	20	1
182	31	4	4	3	-0.521119	4.33333	3.5	1.33837	4.66667	11	1
183	35	4	4	4	3.82321	3.33333	3.5	1.04169	3.08333	16	1
184	32	4	3	1	-3.236	2.33333	2.91667	0.197675	2.33333	16	1
185	34	4	3	3	3.14062	3.66667	3.5	1.04169	2.91667	0	1
186	30	5	4	3	0.979746	2.66667	3.5	1.65037	4	2	1
187	28	4	4	2	-1.43275	2.16667	3	0.745022	2.83333	16	1
188	38	4	4	4	4.94386	4	4.08333	1.04169	4	0	1
189	34	4	4	4	7.90512	4.33333	4.33333	1.65037	4.25	3	1
190	27	4	3	2	-0.585724	2.66667	3.08333	0.44835	3.08333	7	1
191	26	4	4	2	-0.585724	2.16667	2.83333	0.745022	2.41667	16	1
192	35	4	4	4	5.59975	3.66667	4.08333	1.65037	4.08333	0	1
193	28	4	3	2	-1.43275	3.33333	2.58333	1.3537	3	10	1
194	31	5	4	4	5.78883	2.5	3.91667	1.65037	4.41667	4	1
195	26	3	2	1	-4.08097	2.83333	2.75	-3.45438	2.08333	15	1
196	29	4	4	2	-2.27978	2.33333	3	0.44835	3	6	1
197	34	4	4	2	1.71964	2.66667	3.41667	0.197675	2.91667	11	1
198	28	4	4	3	1.82883	3.83333	4.16667	-1.03501	4.08333	10	1
199	26	4	2	2	-0.630308	2.5	3	0.463682	3	19	1
200	28	3	2	1	-5.5393	2.83333	3	-3.45438	2.41667	10	1
201	26	4	4	2	-2.93567	2	2.91667	1.3537	2.58333	13	1
202	29	5	4	3	2.6738	3.66667	3.41667	1.3537	4	1	1
203	29	5	4	3	2.29153	2.66667	3.5	1.65037	4	0	1
204	31	4	3	2	0.0255848	2.83333	3	1.3537	2.91667	17	1
205	29	4	3	2	-2.27978	2.66667	3.16667	-2.84571	3.08333	8	1
206	26	4	4	1	-1.07718	3	3	-3.45438	3.16667	2	1
207	32	5	4	4	3.63002	3.83333	3.58333	1.65037	4	3	1
208	30	4	4	3	4.83467	4.16667	4	1.65037	4.25	0	1
209	29	3	4	2	0.536983	4.5	4	-0.487663	5	0	1
210	22	1	3	3	-2.40014	2.5	3.08333	0.775687	2.41667	16	1
211	27	2	1	2	-3.1227	2.83333	3	-1.64369	2.58333	22	1
212	23	4	2	3	-0.285401	2	3	-0.426334	2.41667	18	1
213	31	2	1	2	-4.62562	2.5	2.83333	-2.84571	2.41667	18	1
214	28	3	2	3	-2.82443	2.66667	2.75	-1.95569	2.58333	21	1
215	29	3	3	2	-0.819388	3.33333	2.75	-0.144994	2.5	16	1
216	33	4	1	3	-0.329985	2.83333	2.75	-1.01968	2.41667	20	1
217	30	4	3	2	-1.47734	2.33333	3	-1.65902	2.66667	20	1
218	29	2	2	2	-3.77859	3	2.66667	0.182343	2.66667	18	1
219	25	2	2	1	-5.3907	2.5	3.08333	-1.05034	2.66667	15	1
220	27	3	2	2	-4.43654	2.83333	2.75	-1.34701	2.5	22	1
221	33	2	2	1	-3.08534	2.5	3.16667	-2.23703	2.58333	17	1
222	27	1	1	2	-4.01225	2.66667	2.58333	-1.64369	2.5	18	1
223	25	3	3	2	-3.58951	2.66667	3	-1.33168	2.75	23	2
224	27	4	1	1	-1.39539	2.83333	2.83333	-1.62835	2.33333	20	1
225	35	4	2	1	-4.54778	2.83333	3.16667	-3.45438	2.41667	22	1
226	29	3	2	1	-4.08097	3.16667	2.83333	-0.426334	2.58333	20	1
227	30	1	3	2	-4.8147	3	3.08333	-1.64369	2.41667	19	1
228	27	2	3	1	-6.84904	2.83333	3.16667	-0.129662	2.58333	19	1
229	26	2	2	2	-3.77859	2.66667	2.75	-2.25236	2.91667	15	1
230	32	2	2	2	-3.77859	1.83333	3	1.07236	2.5	16	1
231	27	3	2	2	-2.9782	2.16667	3.08333	-2.23703	2.83333	19	1
232	29	3	1	1	-5.39275	3.16667	2.83333	-1.03501	2.5	19	1
233	26	3	2	2	-3.12475	2.5	3.08333	-2.25236	2.83333	17	1
234	35	1	2	1	-4.31258	2.66667	3.08333	-1.64369	2.66667	20	1
235	26	2	2	2	-2.27567	2.5	2.75	0.463682	2.66667	17	1
236	33	1	2	1	-3.93031	3	3.16667	-1.05034	2.58333	20	1
237	25	4	1	2	-1.47734	2.66667	2.91667	-1.05034	2.58333	14	1
238	31	2	1	3	-2.82237	2	3.08333	-1.01968	2.83333	22	1
239	26	4	2	2	-0.821443	2.33333	2.91667	-0.441666	2.5	20	1
240	26	3	2	3	-3.48032	1.83333	2.91667	0.16701	2.83333	20	1
241	29	3	2	2	-2.32231	2.66667	2.91667	-3.15771	2.5	25	2
242	35	4	3	2	-2.93567	2.66667	2.83333	-2.25236	2.41667	22	1
243	24	3	3	2	-3.58951	2.5	3.08333	-1.94036	2.66667	18	1
244	28	4	1	2	-1.2862	2.83333	2.58333	-1.64369	2.41667	17	1
245	26	4	1	2	-2.27978	2.83333	3.16667	-1.03501	2.66667	18	1
246	30	1	3	2	-4.66815	3	3	-0.426334	2.66667	18	1
247	27	4	2	2	-1.2862	2.83333	2.75	-0.411001	2.58333	22	1
248	30	3	2	1	-3.23394	2.83333	2.91667	-2.56437	2.66667	16	1
249	28	4	2	2	-2.08864	2	2.58333	-0.129662	2.66667	20	1
250	23	4	1	2	-2.08864	2.66667	2.91667	-1.05034	2.83333	21	1
251	26	2	2	2	-2.32025	2.83333	2.75	0.16701	2.66667	15	1
252	34	2	2	1	-3.4676	2.5	2.83333	1.07236	2.58333	21	1
253	33	3	3	2	-2.32231	3.16667	2.66667	-1.01968	2.58333	20	1
254	23	2	1	1	-4.92594	3	2.75	-1.05034	2.66667	18	1
255	33	4	1	2	-2.74454	3.16667	3.08333	-1.94036	2.5	12	1
256	34	2	1	2	-2.51139	3.33333	3.25	-1.05034	2.41667	17	1
257	26	2	1	2	-3.96972	3.5	3	-0.441666	2.58333	21	1
258	25	2	1	2	-2.93156	2.16667	2.83333	-1.34701	2.66667	18	1
259	34	2	2	2	-2.32025	2.66667	2.75	-2.25236	2.66667	17	1
260	29	4	2	3	1.82883	2.33333	2.91667	-0.723006	2.58333	18	1
261	22	2	2	2	-2.97615	2.5	2.83333	0.16701	2.66667	18	1
262	31	2	2	2	-3.82317	2.66667	3	-0.144994	2.25	23	2
263	30	4	2	2	-2.13323	3.16667	3	-1.33168	2.5	21	1
264	25	3	2	2	-0.819388	2.16667	3	-1.64369	2.41667	18	1
265	35	4	1	2	0.0255848	2.66667	2.66667	0.182343	2.66667	18	1
266	31	1	1	2	-4.01225	3	3.08333	-0.441666	2.75	22	1
267	27	2	1	3	-3.01351	2.66667	2.83333	-1.64369	2.58333	17	1
268	26	3	2	2	-4.43654	2.16667	2.75	-0.753671	2.66667	14	1
269	28	4	1	2	-1.47734	3	2.91667	0.182343	2.16667	15	1
270	31	2	2	3	-2.01993	2.83333	2.91667	-0.738338	2.5	16	1
271	28	4	2	2	-2.27978	2.66667	3	-1.65902	2.75	20	1
272	27	2	3	2	-3.96972	2.83333	2.66667	-1.05034	2.58333	17	1
273	29	3	1	1	-2.62263	2.5	3	-1.03501	2.5	17	1
274	26	2	2	2	-3.77859	3	3	-1.65902	2.25	21	1
275	30	3	1	2	-2.27772	3	3	-1.05034	2.58333	16	1
276	22	4	2	2	0.216719	2.66667	2.91667	-2.23703	2.41667	19	1
277	27	3	2	2	-3.78064	2.66667	3.08333	-0.738338	2.75	23	2
278	33	1	1	1	-4.31258	3	2.91667	-2.56437	2.41667	20	1
279	29	2	1	3	-1.55517	3	3	-1.34701	2.66667	15	1
280	31	2	1	3	-3.47827	2.16667	3	0.463682	2.83333	14	1
281	30	4	1	3	-0.329985	2.83333	2.75	-0.441666	2.66667	20	1
282	33	4	2	2	-1.47734	2.66667	2.83333	-1.34701	2.66667	16	1
283	29	2	3	2	-4.43448	3	2.58333	-0.411001	2.83333	20	1
284	26	2	2	2	-3.77859	1.83333	3	-1.97102	2.66667	19	1
285	31	3	1	1	-6.00406	2.66667	3	-2.2677	2.91667	22	1
286	28	2	1	1	-4.1235	2.66667	3.08333	-0.129662	2.41667	19	1
287	31	3	2	2	-2.93362	2.83333	3.16667	-1.05034	2.58333	20	1
288	27	2	2	1	-4.92594	2.33333	3.25	-0.426334	2.33333	16	1
289	22	2	2	2	-3.16728	2.83333	2.83333	0.16701	2.41667	22	1
290	27	3	2	2	-3.12475	2.5	2.91667	-2.56437	2.5	22	1
291	30	4	1	2	-2.27978	2.16667	3.08333	-0.441666	2.58333	20	1
292	26	1	1	2	-3.96767	2.66667	2.83333	-0.441666	2.33333	21	1
293	27	2	1	2	-3.16728	2.66667	2.91667	-1.33168	2.83333	19	1
294	33	2	1	1	-4.77939	2	2.83333	-1.64369	2.58333	21	1
295	23	2	2	2	-4.43448	2.66667	2.75	-0.129662	2.5	18	1
296	26	3	3	2	-2.74248	3	2.83333	-0.426334	2.41667	19	1
297	27	3	1	2	-3.78064	2.66667	2.91667	-2.86104	2.75	18	1
298	35	1	3	1	-7.0827	1.83333	2.66667	-2.86104	2.58333	25	2
299	24	3	3	2	-3.78064	2.83333	2.91667	-1.95569	2.58333	20	1
300	30	4	1	1	-3.89189	2.66667	2.91667	-0.144994	2.75	24	2
301	29	2	1	2	-4.62562	2.16667	2.83333	-1.64369	2.83333	17	1
302	27	1	1	2	-6.0819	2.83333	2.75	-0.753671	2.41667	15	1
303	31	2	2	2	-1.47323	3.16667	2.75	-0.144994	2.66667	19	1
304	29	2	3	1	-4.73481	2	2.83333	0.775687	2.83333	19	1
305	32	4	1	3	-2.59076	2.16667	2.91667	-0.129662	2.83333	21	1
306	25	2	1	2	-2.32025	3.16667	2.75	-0.129662	2.66667	17	1
307	30	3	2	1	-3.08739	2.5	2.75	-1.05034	2.75	20	1
308	28	4	1	1	-3.89189	2.5	3.08333	0.775687	2.75	18	1
309	22	1	1	1	-4.31258	3.16667	2.91667	-2.86104	2.75	19	1
310	24	2	2	1	-6.84904	2.66667	2.83333	-2.23703	2.5	20	1
311	29	4	2	2	-4.20287	2.5	3.08333	-2.2677	2.66667	17	1
312	29	4	1	3	0.981801	2.5	3	-0.426334	2.83333	20	1
313	28	2	2	2	-1.66436	2.5	2.75	-1.05034	2.66667	19	1
314	26	2	2	2	-1.66436	2.66667	3.16667	-1.34701	2.66667	24	2
315	26	2	2	2	-5.28151	3.16667	2.91667	-1.64369	2.5	19	1
316	28	4	3	2	-1.2862	3	3.16667	0.775687	2.58333	18	1
317	27	1	1	1	-6.23567	2.66667	2.75	-0.144994	2.75	17	1
318	31	4	1	3	-1.93487	2.66667	2.91667	-2.2677	2.58333	20	1
319	34	1	2	2	-2.50933	2.5	3	-2.23703	2.66667	15	1
320	31	3	2	2	-4.43654	2.5	2.75	-1.33168	2.66667	14	1
321	26	2	1	2	-2.97615	2.83333	3.08333	-0.129662	2.5	23	2
322	32	2	3	2	-3.77859	2.33333	2.75	-1.03501	2.58333	20	1
323	34	2	1	2	-4.43448	2.66667	3.16667	-1.95569	2.66667	14	1
324	27	3	2	2	-1.66642	2.16667	2.83333	-0.441666	2.66667	17	1
325	32	2	2	2	-5.23693	3.16667	3.08333	-0.723006	2.33333	17	1
326	26	3	1	1	-2.62263	3.33333	2.83333	-2.23703	2.5	15	1
327	28	4	3	3	1.82883	3.66667	3	1.3537	3.41667	14	1
328	30	4	3	3	-0.476535	2.66667	3.08333	1.3537	3.75	17	1
